# Supplementary material for: Assaying Paenibacillus alvei CsaB-Catalysed Ketalpyruvyltransfer to Saccharides by Measurement of Phosphate Release
Source: Biomolecules. 2021 Nov 20;11(11):1732. doi: 10.3390/biom11111732 (PMC8615578; doi:10.3390/biom11111732)
Supplement: Supplementary file 1 [file biomolecules-11-01732-s001.zip]

Archive with 1 entries (1 files):
- biomolecules-1447042-supplementary.pdf
